# Supplementary material for: Ghrelin, not corticosterone, is associated with transitioning of phenotypic states in a migratory Galliform
Source: Front Endocrinol (Lausanne). 2023 Jan 9;13:1058298. doi: 10.3389/fendo.2022.1058298 (PMC9869107; doi:10.3389/fendo.2022.1058298)
Supplement: Supplementary file 2 [file DataSheet_2.csv]

Ring	Sex	Sampling_Group	Ghrelin_ fmol/mL plasma	CORT_ng/ml	Body_Mass_g_D0	SC_Fat_Score_D0	FUR_Fat_Score_D0	ABD_Fat_Score_D0	Body_mass_g_D42	SC_Fat_score_D42	FUR_fat_score_D42	ABD_fat_Score_D42	Body_mass_g_D70	SC_Fat_Score_D70	FUR_Fat_Score_D70	ABD_Fat_Score_D70	Body_mass_g_D91	SC_Fat_Score_D91	FUR_Fat_Score_D91	ABD_Fat_Score_D91	Body_mass_g_SH_D0	SC_Fat_Score_SH_D0	FUR_Fat_Score_SH_D0	ABD_Fat_Score_SH_D0	Food_intake_g	Activity_N2
128	M	Migratory	33.89	2.66	104.2	2	1	1	103	2	2	3									133.7	5	5	5	10.3	0.1486
131	F	Migratory	43.52	1.53	105.4	1	0	1	105.8	1	1	2									144.2	5	5	5	6.3	0.1667
136	F	Migratory	32.57	1.27	99.8	1	0	0	150.2	5	5	5									143.1	5	5	5	4.7	0.15
137	M	Migratory	37.93	0.48	98.4	1	0	0	99.5	0	1	0									112.1	2	1	1	10.1	0.1319
145	M	Migratory	35.63	0.92	98.6	1	0	1	139.2	5	5	5									135.4	5	5	5	5.7	0.2333
146	M	Migratory	27.04		108.3	3	1	2	102.5	1	1	1									104.7	1	1	1	6	0.1264
150	F	Migratory	51.02	1.67	105.1	1	0	1	136.8	3	3	5									153.1	5	5	5	3.8	0.1347
151	F	Migratory	52.23	2.39	104.2	1	0	0	106.8	0	1	1									144.4	4	4	5	17.1	0.1472
153	M	Migratory	34.83	2.87	90.6	1	1	1	88.9	0	0	0									107.2	2	3	3	8.4	0.0097
158	F	Migratory	47.88	1.01	104.4	2	1	1	107.2	2	2	3									103	0	1	1	5.4	0.1597
159	M	Migratory	52.08	2.02	116.1	3	2	2	109.2	2	2	2									161.2	5	5	5	7.4	0.1833
163	F	Migratory	40.84	1.4	106.2	2	1	1	114.5	2	3	3									148.1	5	5	5	8.7	0.2139
167	M	Migratory	49.07	1.4	97.1	1	0	1	103.6	1	3	2									125.4	4	5	4	7.7	0.2194
171	M	Migratory	40.84	1.28	101.2	3	2	2	118.6	4	3	4									124.7	4	4	4	5.4	0.2417
173	M	Migratory	35.09	0.85	93.6	2	1	2	98.4	1	1	1									119.9	4	4	4	8.8	0.0722
176	F	Migratory	32.7	3.63	90.3	2	1	1	114	4	4	3									111.8	4	5	4	2.8	0.1625
105	M	Non_migratory	12.69	4.43	103.4	2	2	2	133	5	4	5	140	5	4	4	143.9	5	5	5	101.6	3	3	3	0.9	0.1958
106	M	Non_migratory	26.92	0.41	106.4	2	2	2	104	0	1	1	139	4	5	4	132	4	5	4	107.3	3	3	3	6	0.2194
107	F	Non_migratory		0.64	110	1	2	2	140.9	5	5	5	137.9	5	5	4	138.5	5	5	5	114.1	3	2	3	0.8	0.3792
112	M	Non_migratory	28.95	0.87	96.7	2	3	2	109.4	3	3	2	135.6	5	5	4	114.2	4	3	3	95.3	1	1	1	4.7	0.3444
113	F	Non_migratory	41.82	1.63	98	3	2	3	135.3	5	5	5	127.9	5	4	4	132.3	4	4	4	130.8	4	4	5	8	0.5319
116	F	Non_migratory	33.36	0.91	127.1	3	2	3	130.2	4	3	3	155.6	5	5	5	154.9	5	5	5	118.1	3	3	3	5.2	0.2792
121	M	Non_migratory	32.7	2.19	108	4	3	2	124.9	5	5	5	132.2	5	4	4	92.9	2	2	2	90.8	1	0	1	11.1	0.1994
122	M	Non_migratory	29.84	0.7	106.6	1	2	2	109.3	1	2	2	136.4	4	4	4	139	5	5	5	104.5	1	2	1	8.6	0.2853
124	M	Non_migratory	31.92	0.8	104.1	2	2	2	114.6	4	4	4	135.2	5	4	5	135.2	5	5	4	96.6	1	2	1	6.7	0.4183
127	F	Non_migratory	38.07	0.8	110.3	3	2	2	101.8	1	2	1	105.4	2	2	2	96.5	0	1	1	100.1	1	1	1	6.9	0.1025
130	F	Non_migratory		2.79	93.5	2	2	2	100.6	2	2	2	132.6	5	5	4	123.9	4	5	5	121.3	5	4	5	7.8	0.0803
134	M	Non_migratory	37.39		115	3	3	3	134.8	5	5	5	139.9	5	5	5	120	4	4	4	99.3	1	3	2	2.4	0.2778
156	F	Non_migratory	46.56	2.25	104.6	2	1	1	125.3	4	5	4	139	5	5	5	136.8	5	4	4	137.2	5	4	5	4.5	0.1917
157	F	Non_migratory	29.07	1.21	114	2	1	1	121.8	3	3	3	132.9	4	3	3	133.9	5	4	4	104.8	2	2	2	4.4	0.1111
160	M	Non_migratory	37.66	2.99	87.5	0	0	0	110.5	4	3	3	117.5	3	2	2	120.4	4	4	3	113.2	3	3	3	-0.2	0.1278
170	M	Non_migratory	32.18	0.83	69.7	0	0	1	89.7	2	3	2	106.4	4	3	4	87.1	2	2	2	79.8	0	1	1	6.4	0.1778
172	F	Non_migratory	29.72	1.69	109.7	2	1	1	125.1	4	4	4	145.4	5	5	5	128	4	4	4	107.1	1	1	2	5.9	0.1347
177	F	Non_migratory	23.93	1.56	114.8	3	2	2	140.3	5	5	5	135.8	5	5	4	133.5	5	5	4	126.2	5	4	4	6.9	0.0416
